# Supplementary material for: Wearable neurotechnology systems for upper extremity rehabilitation in children with cerebral palsy: a scoping review
Source: Front Neurol. 2025 Nov 5;16:1663596. doi: 10.3389/fneur.2025.1663596 (PMC12635914; doi:10.3389/fneur.2025.1663596)
Supplement: Supplementary file 2 [file Table_2.xlsx]

## Sheet: Arkkukangas 2022
Study Identification
Country	Sweden
First Author et al.	Arkkukangas et al.
Year of Publication	2022
Methods
Design	Single-case studies with ABAB design
Study Setting	Habilitation Center
Population
	Intervention Group (Electro-Dress Mollii®)
Number of Participants	N=7
Diagnoses	Bilateral CP (n=5), Unilateral CP (n=2)
MACS (n=by level)	I (n=2), II (n=4), IV (n=1)
GMFCS (n=by level)	I (n=2), III (n=3), IV (n=2)
Age (range and mean)	4-17 yr.; mean = 9.57 yr.
Gender	M (n=3); F (n=4)
Results with combined diagnoses (Y/N, only CP)	Only CP
Results with combined age groups (Y/N, only children)	Only Children
Interventions
	Intervention Group (Electro-Dress Mollii®)
Number of participants allocated	n=7
Neurotechnology Device	Electro-Dress Mollii® - a full-body suit with embedded electrodes providing ES. A detachable control unit sends electrical signals and activates electrodes placed on individually selected antagonist muscles.
Intervention	Daily activities
Duration	4 weeks
Frequency	Every other day (3-4X/week)
Length of intervention session	1 hour
Other	In an ABAB design, each participant is his or her control during alternating baseline (A) and intervention (B) phases.
Outcomes
Primary outcome measures (Modified Ashworth Scale (MAS))
	End of study
	Negative Findings
Intervention Group (Electro-Dress Mollii®)	The intervention had little or no effect on spasticity in all 7 participants included in the study.
Secondary outcome mearues (Timed Up and Go test (TUG), Level of Sitting Scale (LSS), Box and Block Test)
	End of study
	Neutral Findings	Negative Findings
Intervention Group (Electro-Dress Mollii®)	In studies 3, 4, and 6, individual improvements were observed between the A and B testing periods on the Box and Block Test for both hands. Study 7 showed a similar pattern on the TUG test; however, these minimal changes had low clinical relevance.	The use of ES to improve activity-based outcomes, such as gait, yielded inconsistent results across studies.
Qualitative outcomes (Adherence (frequency))
	End of study
	Findings
Intervention Group (Electro-Dress Mollii®)	Frequency of using the suit varied from 2 to 5 times (120-300 minutes) in each B phase.
Qualitative outcomes (Pain (VAS) and Sleep)
	End of study
	Findings
Intervention Group (Electro-Dress Mollii®)	These measures indicated no changes across the ABAB phase
Key Findings
	End of study
	Findings
Intervention Group (Electro-Dress Mollii®)	The results suggest that the multiple ES treatments had little or no impact on the primary outcome, spasticity, in any of the studies.
Note. CP= cerebral palsy; M= male; F= female; ES= electrical stimulation

## Sheet: Azzam 2012
Study Identification
Country	Egypt
First Author et al.	Azzam
Year of Publication	2012
Methods
Design	Randomized controlled trial
Study Setting	Rehabilitation department + Home program
Population
	Intervention Group (Traditional PT Program + Mesh Glove Stimulation)	Control Group (Traditional PT Program)	Overall
Number of Participants	N=15	N=15	N= 30
Diagnoses	Hemiplegic CP	Hemiplegic CP	Hemiplegic CP
MACS (n=by level)	N/A	N/A	N/A
GMFCS (n=by level)	N/A	N/A	N/A
Age (range and mean)	4-7 yrs	4-7 yrs	4-7 yrs
Gender	M (n=9); F (n=6)	M (n=5); F (n=10)	M (n=14), F (n=16)
Results with combined diagnoses (Y/N, only CP)	Only CP	Only CP	Only CP
Results with combined age groups (Y/N, only children)	Only children	Only children	Only children
Interventions
	Intervention Group (Traditional PT Program + Mesh Glove Stimulation)	Control Group (Traditional PT Program)
Number of participants allocated	n= 15	n= 15
Neurotechnology Device	Mesh Glove- provides electrical sensory stimulation with two rubber electrodes placed over the dorsal and ventral aspects of the forearm in a two-channel stimulator (NMES).	N/A
Intervention	Mesh Glove: Provided whole hand ES, producing a tickling sensation without visible or palpable contraction at threshold sensory stimulation. PT Program: 1) Hot pack on wrist flexors for 10 min., 2) Facilitation techniques to activate anti-spastic muscles (wrist extensors), 3) Inhibition techniques to reduce spasticity in wrist flexors, 4) Passive stretching of wrist flexors, 5) Graduated active U…	PT Program: 1) Hot pack on wrist flexors for 10 min., 2) Facilitation techniques to activate anti-spastic muscles (wrist extensors), 3) Inhibition techniques to reduce spasticity in wrist flexors, 4) Passive stretching of wrist flexors, 5) Graduated active UE exercises, 6) Gait training to stimulate UE protective reaction, 7) Balance training
Duration	12 weeks	12 weeks
Frequency	3X/week (clinic) + 3X/week (home program)	3X/week (clinic) + 3X/week (home program)
Length of intervention session	45 min. (manual), 40 min. (e-stem), 3 hours (home program/week).	45 min. (manual), 3 hours (home program/week).
Outcomes
Primary outcome measures (Modified Ashworth Scale (MAS))
	End of study (Post-treatment)
	Mean Improvement	Findings
Intervention Group (Traditional PT Program + Mesh Glove Stimulation)	1.8 +/- 0.94, p= 0.0003 (28.85% improvement)	Mean values of MAS in the study group pre- and post-treatment showed a statistically significant difference (p<.0001). The improvement of the spasticity control according to the MAS in the study group was more pronounced than that of the control group.
Control Group (Traditional PT Program)	2.2 +/- 1.15, p=0.01 (15% improvement)	The mean values of the MAS in the control group, pre- and post-treatment had a statistically significant difference (p<.05)
Key Findings
	End of study
	Findings
Intervention Group (Traditional PT Program + Mesh Glove Stimulation)	Combining PT with mesh glove sensory stimulation is recommended to address impaired hand sensory feedback and its underrepresentation in the brain.
Note. N/A= not available; PT= physcial therapy; NMES= neuromuscular electrical stimulation; UE= upper extremity

## Sheet: Bloom 2010
Study Identification
Country	United States of America
First Author et al.	Bloom et al.
Year of Publication	2010
Methods
Design	Pre-test Post-test
Study Setting	Device application occurred in clinic; intervention occurred at home/school settings.
Population
	Intervention Group
Number of Participants	N=11
Diagnoses	CP (n=7) or acquired/traumatic brain injury (n=4)
MACS (n=by level)	N/A
GMFCS (n=by level)	N/A
Age (range and mean)	6-16 yrs; mean = 10 +/- 2.8 yrs
Gender	M (n=5), F (n=6)
Results with combined diagnoses (Y/N, only CP)	Yes
Results with combined age groups (Y/N, only children)	Only children
Interventions
	Intervention Group
Linked suggestion	Prolonged surface EMG biofeedback
Number of participants allocated	N=11
Neurotechnology Device	Portable Silent Surface EMG Biofeedback Device- Portable EMG unit that includes a surface EMG sensor and amplifier, microcontroller-based nonlinear signal processing, and vibration feedback of muscle activity.
Intervention	Performing daily activities at home/school
Duration	1 month
Frequency	Daily
Length of intervention session	5-6 hours/day
Other	All subjects continued their regular therapy, medications, and other treatments without change during the course of the study.
Outcomes
Primary outcome measures (Goal Attainment Scale for Upper Extremity Function)
	End of study
	Mean
Intervention Group	All children showed improvement by a mean of 4.7 points (SD= 2.6, P < .0001 on 1-sided matched pairs t test, N=10), and excluding subjects 1, 7, and 8, they gave a mean improvement of 4.1 points (SD= 2.5, P < .001, N = 7)
Feasibility	Positive Findings	Negative Findings
Intervention Group	10 out of the 11 children successfully completed the 1-month trial using the EMG biofeedback device for an average of 4 to 5 hours per day, 7 days per week, for a total of 28 to 32 days each.	There were 2 device failures that required exchange but did not interfere with the protocol. Participant 10 failed to follow the protocol by not using the device and therefore was not included in the statistical analysis.
Key Findings	Findings	Themes
Intervention Group	Results showed significant clinical improvement in all 10 children who completed the study. These results suggest that further testing of prolonged surface EMG biofeedback is warranted.	The results suggest that prolonged use of EMG biofeedback can improve function in children with UE motor disorders. Acceptability and tolerability of prolonged biofeedback was improved by the use of vibration for feedback and by the use of a microprocessor-controlled low-latency filtering algorithm.
Note. EMG= electromyography

## Sheet: Bortone 2017
Study Identification
Country	Italy
First Author et al.	Bortone et al.
Year of Publication	2017
Methods
Design	Feasibility Study
Study Setting	Clinical
Population
	Intervention Group (CP and DD Group)	Control Group (TD Children Group)	Control Group (AD Group)
Number of Participants	N=4	N=4	N=4
Diagnoses	CP (n=1); Developmental dyspraxia (DD) (n=3)	Typically developing children (TD) (n=4)	None; Adults (AD) (n=4)
MACS (n=by level)	N/A	N/A	N/A
GMFCS (n=by level)	II (n=1)	N/A	N/A
Age (range and mean)	CP/DD: mean age = 11.00 ± 2.45 years	TD: mean age = 8.50 ± 1.00 years	AD: mean age = 26.75±3.77 years
Gender	F (n=1), M (n=3)	N/A	N/A
Results with combined diagnoses (Y/N, only CP)	Yes	No	No
Results with combined age groups (Y/N, only children)	Only children	Only children	Only children
Interventions
	Intervention Group (CP and DD Group)	Control Group (TD Children Group)	Control Group (AD Group)
Number of participants allocated	n=4	n=4	n=4
Neurotechnology Device	Neuro Rehabilitation System that is based on serious games in immersive virtual reality with haptic feedback.	Neuro Rehabilitation System that is based on serious games in immersive virtual reality with haptic feedback.	Neuro Rehabilitation System that is based on serious games in immersive virtual reality with haptic feedback.
Intervention	Participants engaged in two VR games while utilizing the haptic feedback device. The games targeted grasp and reaching tasks with pronation/supination of the hand and single joint movement (pointing) with the combination of shoulder abduction and adduction.	Participants engaged in two VR games while utilizing the haptic feedback device. The games targeted grasp and reaching tasks with pronation/supination of the hand and single joint movement (pointing) with the combination of shoulder abduction and adduction.	Participants engaged in two VR games while utilizing the haptic feedback device. The games targeted grasp and reaching tasks with pronation/supination of the hand and single joint movement (pointing) with the combination of shoulder abduction and adduction.
Duration	1 session	1 session	1 session
Frequency	1 session	1 session	1 session
Length of intervention session	Varied	Varied	Varied
Outcomes
Qualitative outcomes
	End of study
	Findings
Intervention Group (CP and DD Group)	All the subjects and patients completed the rehabilitation session, including both the gaming scenarios, without interrupting the treatment due to fatigue or other reasons. Patients verbally reported they enjoyed the gaming experience.
Feasibility/Safety (Usability)
	End of study
	Findings
Intervention Group (CP and DD Group)	A statistically significant difference was found in the Labyrinth Game for the completion time and the number of missed contacts between all 3 groups. No significant differences between groups were found in the metrics measured for the Moneybox Game.
Control Group (TD Children Group)	The TD group had the best performance in terms of completion time and velocity, although they showed the highest number of missed contacts.
Control Group (AD Group)	The movement velocity of the CP/DD group was lower than the others, while the completion time and the number of missed contacts were between the performance of the AD and TD groups
Key Findings
	End of study
	Findings
Intervention Group (CP and DD Group)	Both patients and healthy subjects were able to complete the rehabilitation session. While patients showed slightly lower performance on motor exercises, their results were comparable overall. Positive feedback from the children further supports this method in a prolonged rehabilitation treatment.
Note. DD= developmental dyspraxia; TD= typically developing; AD= Adults; VR= virtual reality

## Sheet: Bortone 2020
Study Identification
Country	Italy
First Author et al.	Bortone et al.
Year of Publication	2020
Methods
Design	Randomized controlled trial
Other	Single-blind. he investigators adopted a 2x2 crossover design (2-sequence, 2-period, 2-treatment crossover design, with sequences AB and BA): each participant received both conventional and VR-aided therapy for a period of 4 weeks per treatment (2 sessions per week of 45 minutes) assigned in a different order. A wash out period of 4 weeks was included before the second period of intervention star…
Study Setting	Hospital
Population
	Intervention Group (VR-C Group)	Control Group (C-VR Group)	Overall
Number of Participants	N=4	N=4	N=8
Diagnoses	CP & DD	CP & DD	CP (n=3), DD (n=5)
MACS (n=by level)			I (n=2), III (n=1)
GMFCS (n=by level)			I (n=2), II (n=1)
Age (range and mean)	6-14 years; mean age = 10.13 ± 2.59 years	6-14 years; mean age = 10.13 ± 2.59 years	6-14 years; mean age = 10.13 ± 2.59 years
Gender			M (n=6), F (n=2)
Results with combined diagnoses (Y/N, only CP)	Yes	Yes	Yes
Results with combined age groups (Y/N, only children)	Only children	Only children	Only children
Interventions
	Intervention Group (VR-C Group)	Control Group (C-VR Group)
Number of participants allocated	n=4	n=4
Neurotechnology Device	The VR-assisted intervention- immersion in a virtual gaming scenario: through the visual and auditory channels by means of a Head Mounted Display, and through the sense of touch through wearable haptic devices	The VR-assisted intervention- immersion in a virtual gaming scenario: through the visual and auditory channels by means of a Head Mounted Display, and through the sense of touch through wearable haptic devices
Intervention	The VR-C group received the VR-assisted intervention in Period 1, followed by conventional therapy in Period 2. During VR sessions, participants interacted with the VERA gaming scenario for up to 15 minutes under therapist supervision. A simplified environment with predefined levels targeted specific movement directions (horizontal and transverse planes) and provided immediate performance feedbac…	The C-VR group received conventional therapy in Period 1 and the proposed therapy in Period 2. During conventional therapy, a PT guided movements of the impaired upper limb along various paths or objects with distinct shapes and textures. With eyes closed, participants gathered tactile and kinesthetic information to form a mental representation of the shape or path and the associated movement. Th…
Duration	8 weeks (16 sessions)	8 weeks (16 sessions)
Frequency	2X/week	2X/week
Length of intervention session	45 min.	45 min.
Other	The study consisted of a total of 16 sessions, 2 sessions per week for 8 weeks, divided in two periods of a 4-week wash-out, with a preliminary familiarization and training phase	The study consisted of a total of 16 sessions, 2 sessions per week for 8 weeks, divided in two periods of a 4-week wash-out, with a preliminary familiarization and training phase
Outcomes
Primary outcome measures (Nine Hole Peg Test (9-HPT), Kinesiological assessment). Secondary outcome mearues (Zoia’s Protocol (ZP) for DD and Melbourne Assessment of unilateral upper limb function (MA) scores for CP)
	End of study
	Positive Findings
Intervention Group (VR-C Group)	All metrics (9-HPT, VW-Error, Smoothness) resulted in significant improvement in Period 1, except for the UCI. Both treatments showed comparable efficacy in improving the kinesiological outcomes, with greater overall gains observed in Period 1. The VR treatment was more effective than C in improving the Smoothness index of the Linear path tracking task, regardless of the period. The VR treatment …
Control Group (C-VR Group)	No treatment-induced modifications were demonstrated in this task for the “Velocity Weighted Error” index.
	End of study
	Neutral Findings
Intervention Group (VR-C Group)	No statistically significant difference was found between periods and treatments in the UCI
Note. VR= Virtual reality; VR-C= Virtual reality-conventional therapy; C-VR= Conventional- Virtual reality therapy; UCI=Unified clinical index

## Sheet: Butzer 2019
Study Identification
Country	Switzerland
First Author et al.	Butzer et al.
Year of Publication	2019
Methods
Design	Pilot/Feasibility Study
Study Setting	Rehabilitation center
Population
	Intervention Group (Pilot Intervention)
Number of Participants	N=1
Diagnoses	Left hemispheric ischemic stroke (n=1)
MACS (n=by level)	N/A
GMFCS (n=by level)	N/A
Age (range and mean)	6 years
Gender	Male (n=1)
Results with combined diagnoses (Y/N, only CP)	Only CP
Results with combined age groups (Y/N, only children)	Only children
Interventions
	Intervention Group (Pilot Intervention)
Number of participants allocated	n=1
Neurotechnology Device	kidPEXO- fully wearable hand exoskeleton with a three-layered spring mechanism that opens/closes the hand. The device can be controlled with a custom EMG control unit or push buttons.
Intervention	PEXO assisted with grasping and releasing various-sized objects (cones, balls, cubes), while an OT guided the arm movements PRN.
Duration	1 session
Frequency	1X
Length of intervention session	N/A
Outcomes
Feasibility/Safety (User friendliness & adaptability)
	End of study
	Findings	Positive Findings
Intervention Group (Pilot Intervention)	PEXO interacts with the user in an inherently safe manner and allows for flexibility in terms of user’s hand size and joint alignment, which facilitates donning, as well as grasp shaping during object interaction.	The participant was able to grasp objects and place them in different locations, which was not possible without the assistance of the device. The participant seemed highly motivated to complete the tasks.
Note. PEXO= Pediatric hand exoskeleton; OT= occupational therapy; PRN= as needed

## Sheet: Casellato 2019
Study Identification
Country	Italy
First Author et al.	Casellato et al.
Year of Publication	2019
Methods
Design	Multi-center Pilot Crossover Trial
Other	This study compared two treatments (with and without biofeedback device), where each participant received both treatments but in different orders, and the study is conducted at multiple locations.
Study Setting	Primary dystonia subjects were trained at Politecnico di Milano (university) and secondary dystonia subjects were trained at Scientific Institute E. Medea (medical center).
Population
	Intervention Group	Control Group	Control Group (Healthy age-matched subjects)
Number of Participants	N=7	N=7	N=9
Diagnoses	Primary dystonia (n=4) and secondary dystonia (n=3) affecting the dominant arm	Primary dystonia (n=3) and secondary dystonia (n=4) affecting the dominant arm	None (healthy age-matched subjects)
MACS (n=by level)	N/A	N/A	N/A
GMFCS (n=by level)	N/A	N/A	N/A
Age (range and mean)	6-19 yrs; mean 15.7 +/- 2.8 yrs	6-19 yrs; mean 15.7 +/- 2.8 yrs	6-19 yrs; mean 15.7 +/ 2.8 yrs
Gender	M (n=8); F (n=6)	M (n=8); F (n=6)	M (n=5), F (n=4)
Results with combined diagnoses (Y/N, only CP)	Yes	Yes	Yes
Results with combined age groups (Y/N, only children)	Only children	Only children	Only children
Interventions
	Intervention Group	Control Group	Control Group (Healthy age-matched subjects)
Linked suggestion	BF+	BF-
Number of participants allocated	N=7	N=7	N=9
Neurotechnology Device	EMG-based vibro-tactile biofeedback device	None	None
Intervention	Figure 8 writing task	Figure 8 writing task	The performance of healthy age-matched subjects were evaluated to quantify the degree of normalization of function that can be achieved.
Duration	5 days	5 days	N/A
Frequency	Daily	Daily	N/A
Length of intervention session	30 minutes	30 minutes	30 minutes
Other	2 weeks of training with a wash-out period of a minimum of 1 to a maximum of 4 weeks. The order in which the participants received BF was random	2 weeks of training with a wash-out period of a minimum of 1 to a maximum of 4 weeks. The order in which the participants received BF was random	To obtain healthy reference values for all the outcome measures, a group of age-matched healthy subjects was recruited and involved in the protocol of a single testing day, without the use of BF.
Outcomes
Key Findings
	End of study
	Findings	Themes
Intervention Group	Significant improvement of muscular recruitment (increased task-correlation of the task principal muscles' activity) with a medium to large effect size was evident in the secondary dystonia group after BF training.	Pre- and post-training comparisons of kinematic and EMG measures showed learning effects in both primary and secondary dystonia subjects. However, only those with secondary dystonia demonstrated improved inter-joint coordination and muscle pattern function when trained with EMG-based biofeedback.
Control Group	Our results support the hypothesis that children and adolescents with primary dystonia in which there is intact sensory processing do not benefit from feedback augmentation, whereas children with secondary dystonia, in which sensory deficits are often present, exhibit a higher learning capacity when augmented movement-related sensory information is provided.
Note. BF: biofeedback

## Sheet: Constantino 2022
Study Identification
Country	United States of America
First Author et al.	Constantino et al.
Year of Publication	2022
Methods
Design	A Case Report
Study Setting	Hospital
Population
	Intervention Group (Custom-fabricated myoelectric elbow-wrist-hand orthosis (MEWHO))
Number of Participants	N=1
Diagnoses	Right spastic hemiplegia secondary to CP
MACS (n=by level)	N/A
GMFCS (n=by level)	II
Age (range and mean)	15 years
Gender	M
Results with combined diagnoses (Y/N, only CP)	Only CP
Results with combined age groups (Y/N, only children)	Only children
Interventions
	Intervention Group (Custom-fabricated myoelectric elbow-wrist-hand orthosis (MEWHO))
Number of participants allocated	N=1
Neurotechnology Device	Custom-fabricated myoelectric elbow-wrist-hand orthosis (MEWHO) with built-in surface sensors that detect the user's EMG signals during muscle contraction.
Intervention	During treatment, the patient focused on increasing proficiency with the MEWHO during the 60-minute OT sessions. With the MEWHO on, he cycled through several proficiency drills, completed bimanual training such as opening containers (using his RUL to stabilize and left to manage lids/containers), completed task-specific training with high repetitions, and completed preparatory activities without …
Duration	Cycle 1= 19 weeks, Cycle 2= 2 weeks
Frequency	Cycle 1= 1X/week at OT + Home use (after week 5), Cycle 2= 5X/2 weeks
Length of intervention session	Cycle 1= 60 min., Cycle 2= 2 hrs.
Other	The MEWHO was provided on his fifth session to be used thereafter during therapy and at home. Before the 2nd cycle, the patient and caregiver were provided a printed home exercise program with recommended therapeutic activities focused on increasing RUL AROM, functional strength, coordination, and proficiency with the MEWHO.
Outcomes
Primary outcome measures (UL range of motion testing, manual muscle testing)
	End of study
	Positive Findings
Intervention Group (Custom-fabricated myoelectric elbow-wrist-hand orthosis (MEWHO))	At the end of his second OT cycle, the patient demonstrated a mild improvement in functional strength on right wrist extension while strength on the other muscles was maintained.
Primary outcome measures (Box and blocks test)
	End of study
	Positive Findings
Intervention Group (Custom-fabricated myoelectric elbow-wrist-hand orthosis (MEWHO))	Box and blocks tests of manual dexterity improved by 1 point with a Benik wrist hand orthosis, by 5 points with the MEWHO, and by 5 points without any adaptive equipment.
Primary outcome measures (Grip and pinch strength testing)
	End of study
	Positive Findings
Intervention Group (Custom-fabricated myoelectric elbow-wrist-hand orthosis (MEWHO))	Grip strength of the right hand improved by 4.4 lb, and pinch strength improved by 4.3 lb. This increase was clinically significant, but not statistically significant.
Qualitative outcomes (Occupational Self-Assessment (OSA))
	End of study (End of 2nd cycle)
	Neutral Findings	Negative Findings	Positive Findings
Intervention Group (Custom-fabricated myoelectric elbow-wrist-hand orthosis (MEWHO))	At the start of the patient’s second visit, the OSA questionnaire indicated some difficulty with physical activities. The caregiver reported that the patient had not consistently worn the orthosis between OT cycles due to a busy schedule. The patient noted that the orthosis did not limit his activities or bother him when others looked at him	When asked to don his MEWHO, the patient required assistance, reporting, “I forgot how to do this.” Although the patient had previously trained to improve independence and proficiency in MEWHO use during his first OT cycle, poor compliance resulted in lost skills	The patient felt the MEWHO helped him during therapy. The patient felt comfortable while wearing the orthosis. When asked how the patient feels when wearing the orthosis, he answered, “It feels good. It's comfortable. It makes righty get stronger. OT is lots of fun.
Feasibility/Safety (Six simple questions presented by the researchers)
	End of study
	Findings
Intervention Group (Custom-fabricated myoelectric elbow-wrist-hand orthosis (MEWHO))	At the start of the 2nd cycle, the patient initially reported that he was infrequently using the MEWHO at home and that he never wore it at school. He shared that, “I'm not going to wear it at school, because people will look at me. They might not look at me strangely, but they might think, ‘what is that?’ I do not know.”
Key Findings
	End of study
	Findings
Intervention Group (Custom-fabricated myoelectric elbow-wrist-hand orthosis (MEWHO))	On the last day of his second OT cycle, the patient stated he no longer had difficulty in physically doing what he needed. He noted that it was easier to pick up objects with his RUL; however, he was not able to wear the MEWHO at home because of time constraints and the amount of time he already used it during therapy.
Note. RUL:Right upper limb, UL: upper limb, AROM: active range of motion, lb: pounds, OT: occupational therapy

## Sheet: Fluet 2009
Study Identification
Country	United States
First Author et al.	Fluet et al.
Year of Publication	2009
Methods
Design	Pilot Study
Other	2 pilot studies
Study Setting	Children's hospital
Population
	Intervention Group (Group 1)	Intervention Group (Group 2)
Number of Participants	N=4	N=4
Diagnoses	Hemiplegia secondary to CP	Hemiplegia secondary to CP
MACS (n=by level)	N/A	N/A
GMFCS (n=by level)	N/A	N/A
Age (range and mean)	7-16 yrs	5-12 yrs
Gender	M (n=3), F (n=1)	M (n=1), F (n=3)
Results with combined diagnoses (Y/N, only CP)	Only CP	Only CP
Results with combined age groups (Y/N, only children)	Only children	Only children
Interventions
	Intervention Group (Group 1)	Intervention Group (Group 2)
Number of participants allocated	n=4	n=4
Neurotechnology Device	New Jersey Institute of Technology Robot Assisted Virtual Rehabilitation (NJIT-RAVR): A 6-DoF admittance-controlled robotic arm (Haptic Master with ring gimbal)	New Jersey Institute of Technology Robot Assisted Virtual Rehabilitation (NJIT-RAVR): A 6-DoF admittance-controlled robotic arm (Haptic Master with ring gimbal)
Intervention	NJIT-RAVR Simulations (Bubble Explosion, Cup Reach, Falling Objects, HammerHM, Race Cars HM); subjects performed 4 sets of 10 reaches using Bubble Explosion then played a combination of 3/4 of the other simulations depending on therapeutic goals, tolerances, and preferences for remainder of 60 min.	NJIT-RAVR simulations with an additional 6 hours of CIMT intervention and intensive bimanual massed practice interventions.
Duration	3 weeks	3 weeks
Frequency	3 days/week	3 days/week
Length of intervention session	1 hour	1 hour
Outcomes
Primary outcome measures (Kinematic and kinetic measurements (hand movement speed, smoothness of endpoint trajectory and movement))
	End of study
	Positive Findings
Intervention Group (Group 1)	Both groups demonstrated improvements in robotically collected kinematics.
Intervention Group (Group 2)	The percentage changes in time to reach all ten targets, the path length required to touch all targets, end point trajectory, and measurements of the accuracy and efficiency of movement patterns were larger for group 2.
Secondary outcome mearues (Melbourne Assessment of Unilateral Upper Limb Function (MAUULF))
	End of study
	Positive Findings
Intervention Group (Group 1)	Group 1 demonstrated a mean increase in MAUULF of 5% (SD=5.2, p=.0049)
Intervention Group (Group 2)	Group 2 demonstrated a larger but not statistically significant 13.2% (SD= 14.3, p= 0.13) improvement over the training period.
Key Findings
	End of study
	Findings
Intervention Group (Group 1)	Both groups improved in robotically collected kinematic measures and the MAUULF. No one experienced adverse reactions or experiences.

## Sheet: Fluet 2010
Study Identification
Country	United States of America
First Author et al.	Fluet et al.
Year of Publication	2010
Methods
Design	Pilot Study
Other	3 pilot studies
Study Setting	Outpatient
Population
	Intervention Group (Group 1)	Intervention Group (Group 3)	Intervention Group (Group 2)	Overall
Number of Participants	N=2	N=4	N=3	N=9
Diagnoses	Hemiplegia secondary to CP	Hemiplegia secondary to CP	Hemiplegia secondary to CP	Hemiplegia secondary to CP
MACS (n=by level)	N/A	N/A	N/A	N/A
GMFCS (n=by level)	N/A	N/A	N/A	N/A
Age (range and mean)	10, 16 yrs	5, 6, 11, 12 yrs	6, 7, 12 yrs	mean= 9 yrs
Gender	M (n=2)	M (n=1), F (n=3)	M (n=2), F (n=1)	M (n=5), F (n=4)
Results with combined diagnoses (Y/N, only CP)	Only CP	Only CP	Only CP	Only CP
Results with combined age groups (Y/N, only children)	Only children	Only children	Only children	Only children
Interventions
	Intervention Group (Group 1)	Intervention Group (Group 2)	Intervention Group (Group 3)
Linked suggestion	Study Group One	Study Group Two	Study Group Three
Number of participants allocated	n=2	n=3	n=4
Neurotechnology Device	NJIT-RAVR without trunk support	NJIT-RAVR with chest strapped	NJIT-RAVR + CIMT
Intervention	Simulations (Bubble Explosion, Cup Reach, Falling Objects, Race Cars); 4 sets of 10 reaches using Bubble Explosion to initiate each session and played a combination of 2/3 other simulations without a set time schedule or order without trunk restraint/support; shoulder flexion, elbow extension, pronation, and supination using HammerTask.	Similar to Group 1 except Hammer Task simulation only emphasized supination and performed with the arm secured against the body.	Similar to Group 2 with additional CIMT intervention for 6 hours a day for 3 weeks
Duration	3 weeks	3 weeks	3 weeks
Frequency	3 days/week	3 days/week	3 days/ week
Length of intervention session	1 hour	1 hour	1 hour
Outcomes
Primary outcome measures (Melbourne Assessment of Unilateral Upper Limb Function Test)
	End of study
	Mean Improvement (%)	Notes
Intervention Group (Group 1)	0.016	Group one did not show substantial improvement in MAUULF scores.
Intervention Group (Group 2)	0.062
Intervention Group (Group 3)	0.065	Group 3 demonstrated similar mean improvement on the MAUULF compared to Group 2. Two children making changes in the score that exceeded the minimal detectable change were in groups 2 and 3. Group one did not show substantial improvement. 3 participants from group 3 made substantial improvements in shoulder, elbow, and forearm AROM but smaller improvements in wrist extension, grip, and pinch stren…
Secondary outcome mearues (AROM & Strength)
	End of study
	Findings	Notes
Intervention Group (Group 1)	Several subjects demonstrated clinically significant improvements in active shoulder abduction and flexion, and forearm supination.
Intervention Group (Group 2)	Mean: 3 for shoulder abduction, 9 for shoulder flexion, 17 for supination, 6 for wrist extension, 4 for grip strength, 3 for pinch strength	2 participants from group 2 made modest improvements in shoulder flexion, with one of them making the largest magnitude change in supination and the other with the largest improvements in grip and pinch strength.
Intervention Group (Group 3)	Mean: 19 for shoulder abduction, 11 for shoulder flexion, 7 for elbow extension, 8 for supination, 12 for wrist extension, 1 for grip strength, and 0 for pinch strength	Subjects S6, S7 and S8 from Group Three made substantial improvements in shoulder, elbow and forearm AROM but smaller improvements in wrist extension AROM, grip and pinch dynamometry.
Key Findings
	End of study
	Findings
Overall	As a group, subjects demonstrated statistically significant improvements in the MAUULF Test, a composite of three timed UE tasks and several measurements of reaching kinematics. Several subjects demonstrated clinically significant improvements in active shoulder abduction and flexion as well as forearm supination.
Note. CIMT= constraint induced movement therapy; UE= upper extremity

[truncated: 11 more sheets: Fu 2020, Gerber 2016, Hernandez 2021, Kuo 2020, Kuroda 2022, Lieber 2022, Lunardini 2016, Muccio 2025, Seo 2024, Shimizu 2019, SPOREA 2021]
